# Supplementary material for: Definition and Quantification of Three-Dimensional Imaging Targets to Phenotype Pre-Eclampsia Subtypes: An Exploratory Study
Source: Int J Mol Sci. 2023 Feb 7;24(4):3240. doi: 10.3390/ijms24043240 (PMC9959375; doi:10.3390/ijms24043240)
Supplement: Supplementary file 1 [file ijms-24-03240-s001.zip]

Archive with 2 entries (2 files):
- supplementary methods and figures v2.docx
- Video S1.avi
